# Supplementary material for: Improved Expression of SARS-CoV-2 Spike RBD Using the Insect Cell-Baculovirus System
Source: Viruses. 2022 Dec 15;14(12):2794. doi: 10.3390/v14122794 (PMC9785345; doi:10.3390/v14122794)
Supplement: Supplementary file 1 [file viruses-14-02794-s001.zip]

Archive with 1 entries (1 files):
- viruses-2075666-supplementary.pdf
